# Supplementary material for: Molecular Effects of Physical Activity and Body Composition: A Systematic Review and Meta-Analysis
Source: Int J Environ Res Public Health. 2025 Apr 18;22(4):637. doi: 10.3390/ijerph22040637 (PMC12026539; doi:10.3390/ijerph22040637)
Supplement: Supplementary file 1 [file ijerph-22-00637-s001.zip]

Archive with 1 entries (1 files):
- ijerph-3504743-supplementary.pdf
